# Supplementary material for: Reagent and Data Resources for Investigation of RNA Binding Protein Functions in Drosophila melanogaster Cultured Cells
Source: G3 (Bethesda). 2015 Jul 21;5(9):1919–24. doi: 10.1534/g3.115.019364 (PMC4555228; doi:10.1534/g3.115.019364)
Supplement: Supporting Information [file supp_g3.115.019364_TableS1.xlsx]

## Sheet: RBP all Zcores
Gene	# of unique dsRNAs ("amplicons")	Amplicon1	Amplicon2	Amplicon3	Amplicon4	Zscore amplicon1	Zscore amplicon2	Zscore amplicon3	Zscore amplicon4	Included as primary 'hit' in Table 1,2 or 3?	S2R+ expression level (RPKM, FB2014_03)
hoip	2	DRSC31857	DRSC03546			-2.75495	-2.81847			Yes	88
AGO2	2	DRSC40785	DRSC31769			-2.0683	-1.864			Yes	101
Pep	2	DRSC37986	DRSC11252			-0.244154	2.37808			Yes	240
Srp68	2	DRSC36443	DRSC28655			-0.0071399	3.86602			Yes	20
Elf	2	DRSC32120	DRSC03322			0.22475	2.37715			Yes	69
Dcp2	2	DRSC34890	DRSC10597			0.536991	2.23871			Yes	22
gw	2	DRSC38395	DRSC17135			0.602994	2.19207			Yes	26
msi	2	DRSC34282	DRSC17003			1.1883	2.73951			Yes	13
su(s)	2	DRSC34942	DRSC18839			2.00238	1.11987			Yes	22
snRNP-U1-70K	2	DRSC34940	DRSC28803			2.05355	1.78825			Yes	50
APC4	2	DRSC35244	DRSC29994			2.0946	0.365684			Yes	9
Su(var)2-10	2	DRSC33201	DRSC28335			2.14878	-0.518596			Yes	25
Ef2b	2	DRSC32107	DRSC03737			2.41256	0.699784			Yes	2847
CG7185	2	DRSC34893	DRSC10781			2.44889	0.714512			Yes	71
Bzd	2	DRSC38965	DRSC26723			2.51643	0.134175			Yes	7
AGO1	2	DRSC39159	DRSC30762			3.3753	3.06467			Yes	39
A2bp1	2	DRSC25775	DRSC22992			0.557547	0.550468				8
abs	2	DRSC31883	DRSC12372			0.151434	0.453284				38
Adam	2	DRSC33393	DRSC06107			-0.48771	-0.777824				144
Adar	2	DRSC42388	DRSC17725			1.59585	0.336823				5
adat	2	DRSC27220	DRSC03479			-0.744232	0.463312				1
AGO3	2	DRSC42716	DRSC21386			0.206831	-0.00489598				9
apt	2	DRSC32020	DRSC32019			1.20441	0.990719				4
aret	2	DRSC30638	DRSC01237			-0.104645	0.0801481				0
ash1	2	DRSC38115	DRSC37387			0.239151	-0.558939				5
Atx-1	2	DRSC42654	DRSC18365			-0.19453	0.902625				2
aub	2	DRSC37297	DRSC26878			0.266446	-0.524752				51
B52	2	DRSC40397	DRSC25482			0.15714	-0.602052				167
barc	2	DRSC35410	DRSC11792			0.0645093	-1.01793				31
bbx,waw	2	DRSC24894	DRSC20575			-0.766451	-0.301828				18,20
bcd	2	DRSC40455	DRSC25303			0.766365	1.29415				0
bel	2	DRSC31930	DRSC31929			-0.53649	-1.32744				102
BicC	2	DRSC29676	DRSC02005			-0.231275	0.440534				0
BicD	1	DRSC02006				0.0919599					18
bin3	2	DRSC34493	DRSC04919			0.391392	-0.354193				35
bl	2	DRSC40752	DRSC24070			0.619562	-0.481774				91
blanks	2	DRSC34872	DRSC09757			0.234521	-0.106666				225
bol	2	DRSC26869	DRSC11329			-0.159263	0.82284				0
bru-2	2	DRSC32802	DRSC32801			-0.428013	0.523698				0
bru-3	2	DRSC42723	DRSC42369			0.479437	1.45544				0
bsf	2	DRSC42668	DRSC02035			-0.981209	-0.385394				26
c12.1	2	DRSC31704	DRSC25556			0.0021105	-0.461233				61
Capr	2	DRSC26777	DRSC10346			-0.772755	0.349196				72
caz	2	DRSC31434	DRSC23280			-0.202446	-0.0742436				164
CG10306	2	DRSC32305	DRSC27734			-0.434086	0.752066				382
CG10341	2	DRSC42669	DRSC02040			-1.13859	0.296343				27
CG10384	2	DRSC33566	DRSC28924			0.621718	-0.352195				0
CG10466	2	DRSC42670	DRSC02060			-0.332693	0.282168				6
CG10803	2	DRSC26282	DRSC17763			-0.735143	0.272486				39
CG10881	2	DRSC28960	DRSC14275			0.373647	0.179665				0
CG10909	2	DRSC33619	DRSC14282			0.879118	0.0802603				0
CG10948	2	DRSC39352	DRSC09806			-0.333167	0.471193				9
CG11109	2	DRSC42690	DRSC11633			0.529785	1.17145				25
CG11123	2	DRSC28420	DRSC06040			-0.080891	-0.1705				40
CG11266	2	DRSC42661	DRSC02137			-0.680227	0.765546				34
CG11337	2	DRSC36168	DRSC14304			0.511086	-0.296517				12
CG11360	2	DRSC17134	DRSC17124			0.0575108	1.5961				4
CG11454	2	DRSC25138	DRSC00310			0.263955	-0.60359				84
CG11505	2	DRSC32812	DRSC29411			-0.164729	1.16261				37
CG11726	2	DRSC42687	DRSC09858			0.445157	-0.432044				0
CG11837	2	DRSC42705	DRSC14397			-0.210805	1.13346				12
CG12129	2	DRSC42672	DRSC06105			0.384562	0.659839				26
CG12288	2	DRSC42667	DRSC02155			-0.146475	-0.215469				3
CG12413	2	DRSC26368	DRSC14510			-0.130252	0.507102				4
CG12493	2	DRSC25535	DRSC08279			0.321854	0.205017				1
CG12736	2	DRSC40411	DRSC06163			-1.0033	-0.27936				20
CG13096	2	DRSC33862	DRSC02198			0.41227	0.716103				120
CG13124	2	DRSC27328	DRSC02220			-0.25168	-0.0329822				93
CG1316	2	DRSC42685	DRSC08304			0.783659	-1.05876				100
CG13163	2	DRSC42673	DRSC06290			-0.0326378	0.643168				12
CG13298	2	DRSC30848	DRSC26462			-1.06472	-1.12413				101
CG1340	2	DRSC42328	DRSC27363			1.09346	-0.349682				1
CG13472	2	DRSC38181	DRSC38180			-0.0508664	-0.515528				15
CG13690	2	DRSC42658	DRSC00359			0.887735	-0.563642				34
CG14100	2	DRSC42689	DRSC10101			-0.237167	-0.100155				7
CG14230	2	DRSC33986	DRSC19586			0.142573	0.239173				17
CG1434	2	DRSC42655	DRSC19591			0.444762	-0.39025				5
CG14414	2	DRSC42013	DRSC19599			-0.0997909	-0.568968				5
CG14443	2	DRSC42653	DRSC17936			-0.0484242	1.50854				2
CG14506	2	DRSC42706	DRSC14858			-0.446004	0.637645				0
CG14628	2	DRSC42708	DRSC18626			-0.403044	1.50067				6
CG14641	2	DRSC31836	DRSC12227			-0.704419	0.398154				69
CG14718	2	DRSC42697	DRSC14941			0.632064	-0.0372012				7
CG15014	2	DRSC34087	DRSC27374			0.71167	0.089827				23
CG16912	2	DRSC42682	DRSC04286			0.128111	0.317984				11
CG16940	2	DRSC42683	DRSC08496			0.107355	0.342069				17
CG16941	2	DRSC31838	DRSC15166			-1.37766	-1.61311				30
CG17454	2	DRSC42707	DRSC11976			0.355277	-0.949464				43
CG17737	2	DRSC42073	DRSC30115			0.972566	0.516954				813
CG17768,LSm-4	3	DRSC42714	DRSC02845	DRSC42662		-0.248142	-0.246586	-0.997158			24,24
CG18596	2	DRSC42703	DRSC15355			0.0706194	-0.307902				30
CG2100	2	DRSC42692	DRSC12303			0.190197	-0.398599				17
CG2145	2	DRSC27564	DRSC19835			-0.122046	-0.520906				0
CG2931	2	DRSC42691	DRSC12324			0.668056	0.245318				27
CG2950	2	DRSC25001	DRSC00551			-0.223452	1.10558				18
CG30122	2	DRSC34695	DRSC34694			0.22198	-0.644371				97
CG3045	2	DRSC42680	DRSC04331			-0.303378	0.0461223				9
CG31156	2	DRSC15755	DRSC15753			-0.268904	0.101225				25
CG31368	2	DRSC31732	DRSC14951			-0.326445	0.0911331				8
CG31957	2	DRSC42712	DRSC00207			0.6516	1.61705				7
CG32344	2	DRSC32058	DRSC32057			-0.323149	-0.00408058				17
CG3294	2	DRSC26228	DRSC00590			-1.02465	-0.0392866				4
CG33158	2	DRSC10438	DRSC09708			-0.347481	-0.361105				14
CG3335	2	DRSC29982	DRSC10358			-0.069148	0.336332				6
CG33713,CG33714	2	DRSC42713	DRSC20542			-0.373721	-1.08317				131,131
CG34334	2	DRSC38787	DRSC20643			-0.505863	0.342503				8
CG34354	2	DRSC23054	DRSC15645			-0.0781077	1.04117				0
CG3527	2	DRSC28450	DRSC18307			-0.234859	0.402478				13
CG3689	2	DRSC27451	DRSC10374			1.20382	0.582079				35
CG3709	2	DRSC42657	DRSC00629			0.156455	-0.347815				8
CG3808	2	DRSC35301	DRSC10377			1.38279	0.923057				10
CG3927	2	DRSC42281	DRSC04433			1.16944	-0.258319				0
CG4021	2	DRSC25492	DRSC04439			-0.0538627	-0.592769				0
CG4038	2	DRSC35313	DRSC25331			-0.181728	0.496575				114
CG4119	2	DRSC35318	DRSC27945			0.600883	1.51183				22
CG4159	2	DRSC27461	DRSC15548			0.153215	-0.551791				24
CG42259	2	DRSC40602	DRSC36038			-0.537601	0.499224				14
CG42372,CG30100	2	DRSC30025	DRSC05602			0.167192	-0.560788				12,12
CG42458	2	DRSC29831	DRSC26691			-0.543796	-1.59417				0
CG4266	2	DRSC42678	DRSC04456			-0.578743	-0.478286				43
CG4612	2	DRSC42486	DRSC04478			-0.589459	-0.139257				28
CG4806	2	DRSC42720	DRSC04491			-0.0629232	-0.451948				36
CG4810	2	DRSC42698	DRSC15651			0.511486	-0.165729				0
CG4849	2	DRSC31791	DRSC27175			-1.03005	-1.0216				19
CG4866	2	DRSC42676	DRSC06899			1.24044	-0.223459				28
CG4884	2	DRSC26329	DRSC15671			0.714016	-0.368119				22
CG4887	2	DRSC41062	DRSC25723			-0.833177	-0.300995				37
CG4896	2	DRSC24570	DRSC00671			-0.194404	0.0257676				24
CG5213	2	DRSC42701	DRSC15738			-0.464783	-0.341081				9
CG5589	2	DRSC25460	DRSC10523			0.714688	-0.441996				12
CG5641	2	DRSC37486	DRSC15852			-1.19111	0.271586				82
CG5642	2	DRSC31154	DRSC26186			-0.636039	-0.404212				150
CG5705	2	DRSC29576	DRSC02880			1.31356	-0.328946				14
CG5706	2	DRSC41194	DRSC26218			-1.72207	-0.979682				28
CG5728	2	DRSC29039	DRSC15862			0.0705627	0.118306				12
CG5800	2	DRSC35396	DRSC28009			0.566275	0.0543217				32
CG5808	2	DRSC31741	DRSC31740			-0.504104	-0.251235				21
CG5941	2	DRSC42652	DRSC18393			0.716456	1.11892				42
CG6094	2	DRSC29084	DRSC22705			-0.91367	-1.02023				33
CG6227	2	DRSC35423	DRSC27434			1.48287	-0.900487				17
CG6388	2	DRSC42664	DRSC02951			0.587883	0.0874681				29
CG6412	2	DRSC30019	DRSC02953			0.405732	-0.229723				28
CG6695	2	DRSC24623	DRSC16098			-0.281062	-0.360303				26
CG6712	2	DRSC21690	DRSC02981			0.837338	0.684023				49
CG6745	2	DRSC27484	DRSC10703			-0.699492	0.0873123				10
CG6937	2	DRSC32426	DRSC23708			0.313174	-0.450256				78
CG6961,CG18259	2	DRSC26849	DRSC19799			-0.579724	0.641249				10,6
CG7006	2	DRSC36269	DRSC16169			0.255743	-0.167621				59
CG7488	2	DRSC42699	DRSC16250			0.505805	-0.192316				29
CG7804	2	DRSC28623	DRSC10916			-0.0719176	-0.827944				0
CG7849	2	DRSC26457	DRSC04895			-1.58358	-1.04487				9
CG7878	2	DRSC23990	DRSC16330			-0.540861	-0.239138				70
CG7879	2	DRSC40897	DRSC25308			-0.834448	0.0818549				13
CG7903	2	DRSC29953	DRSC16338			0.748508	0.0756653				34
CG7907	2	DRSC32963	DRSC26041			1.2933	0.375873				0
CG8021	2	DRSC26237	DRSC16363			-0.0809847	-0.358424				3
CG8038	2	DRSC29825	DRSC10955			1.70122	-0.187035				19
CG8273	2	DRSC42695	DRSC16400			0.679225	0.382658				21
CG8335	2	DRSC35543	DRSC04903			-0.229545	0.916972				0
CG8545	2	DRSC35557	DRSC07210			1.91363	0.115354				52
CG8549	2	DRSC42686	DRSC10992			0.487443	0.054186				24
CG8611	2	DRSC24619	DRSC19340			0.624543	0.573649				10
CG8636	2	DRSC32087	DRSC29282			0.142355	1.45813				362
CG8778	2	DRSC42674	DRSC07264			-0.563948	-0.244358				111
CG8963	2	DRSC30789	DRSC23561			-0.973044	-0.175605				65
CG9004	2	DRSC42684	DRSC08617			0.237764	0.123013				12
CG9099	2	DRSC42656	DRSC20151			-0.0520135	0.482856				24
CG9143	2	DRSC42677	DRSC07338			-0.323511	-0.343842				29
CG9323	2	DRSC27042	DRSC03200			0.608497	0.150725				8
CG9346	2	DRSC41515	DRSC04542			-0.306978	1.03651				15
CG9596	2	DRSC42660	DRSC03272			-0.328577	-0.345326				11
CG9630	2	DRSC42693	DRSC16527			-0.176875	-0.383538				11
CG9769	2	DRSC32095	DRSC12328			0.508266	0.916495				259
CHKov1	2	DRSC33590	DRSC14258			0.421102	-0.491121				16
clu	2	DRSC29278	DRSC07181			-0.278358	-0.168468				28
Cnot4	2	DRSC02831	DRSC02830			0.00372296	-0.544748				19
cpo	2	DRSC38943	DRSC23006			0.407353	1.31491				0
Cpsf100	2	DRSC34503	DRSC14146			1.59646	1.70899				13
Cpsf160	2	DRSC42648	DRSC05968			0.177585	0.786514				20
CR31054	1	DRSC22134				0.288309					2
CR33317	1	DRSC02653				0.334513					0
Csl4	2	DRSC42663	DRSC22664			-0.90317	0.887036				23
CstF-64	2	DRSC35659	DRSC29486			1.31643	1.57594				14
cup	2	DRSC35662	DRSC24610			0.76096	0.0157699				13
cyp33	2	DRSC32450	DRSC32449			-0.592263	-0.474512				28
D	2	DRSC40488	DRSC25367			0.483619	-0.447974				0
dbe	2	DRSC42645	DRSC00811			-0.405052	-1.04467				41
Dbp45A	2	DRSC42640	DRSC07395			0.782778	0.256104				26
Dbp73D	2	DRSC35683	DRSC11142			0.850262	-0.138365				20
Dbp80	2	DRSC36361	DRSC22034			0.0301561	0.0134775				73
Dcr-1	2	DRSC27421	DRSC15646			-0.588944	0.584718				7
Dcr-2	2	DRSC32999	DRSC29436			-0.884169	0.871701				19
Ddx1	2	DRSC42644	DRSC11862			-0.416112	-0.232261				32
DIP1	2	DRSC27354	DRSC20818			-0.121598	0.808317				47
Dis3	2	DRSC42494	DRSC16034			-0.0600302	0.0795987				21
Dp1	2	DRSC35700	DRSC07403			1.00516	0.739167				149
drosha	2	DRSC35708	DRSC07607			1.49797	0.26991				13
dsx	2	DRSC40763	DRSC26707			-0.715738	0.0134543				0
Dys	2	DRSC40685	DRSC16220			0.279551	0.755354				4
Eap	2	DRSC35710	DRSC21959			-0.160144	-0.331882				26
eEF1delta	2	DRSC32461	DRSC26084			-0.178708	0.597794				240
Ef1alpha100E	2	DRSC32103	DRSC14079			-0.727614	-0.457252				1
Ef1alpha48D	2	DRSC32105	DRSC25133			-0.256242	-1.4526				3516
Ef1beta	2	DRSC42518	DRSC24367			0.505121	-0.64163				527
Ef1gamma	2	DRSC35716	DRSC23655			0.595233	-0.34732				1350
EF-G2	2	DRSC35103	DRSC16143			-0.590069	-0.26699				8
EfSec	2	DRSC42679	DRSC04571			0.201998	-0.17275				1
EfTuM	2	DRSC29468	DRSC06959			-0.595468	-0.279998				131
egl	2	DRSC23380	DRSC04682			-0.382574	-0.108506				28
elav	2	DRSC42719	DRSC18772			-0.712613	1.26661				3
eRF1	2	DRSC32121	DRSC27974			0.192065	1.55877				82
exu	2	DRSC42214	DRSC07615			0.378194	0.461157				7
Fib	2	DRSC35738	DRSC04614			-0.436639	0.0837337				53
Fmr1	2	DRSC40461	DRSC26781			0.00232016	-0.269254				136
fne	2	DRSC33310	DRSC25129			0.559417	-0.168181				0
fus	2	DRSC07107	DRSC05569			0.126292	0.673143				0
Gga	2	DRSC27761	DRSC18260			-0.235568	0.592238				38
Gld2	2	DRSC27759	DRSC23037			1.04931	1.60945				0
glo	2	DRSC34656	DRSC27807			1.42911	0.784723				96
Gtp-bp	2	DRSC42641	DRSC20251			-0.278467	-0.0369001				71
HBS1	2	DRSC35780	DRSC28426			1.5297	-0.134137				49
Hel25E	2	DRSC30680	DRSC28348			0.63129	1.09604				165
Hen1	2	DRSC33800	DRSC26993			0.119205	-0.370385				12
heph	2	DRSC39131	DRSC16783			-0.544293	-0.665059				8
Hexim	2	DRSC42700	DRSC15490			-0.176299	-0.256521				15
Hmu	2	DRSC41044	DRSC28454			0.47091	0.465675				238
how	2	DRSC40698	DRSC25008			0.0816163	0.270391				28
Hrb27C	2	DRSC32136	DRSC28323			0.338927	-1.24545				194
Hrb87F	2	DRSC35793	DRSC29600			0.0488749	0.602572				118
Hrb98DE	2	DRSC34919	DRSC24508			0.601853	0.976741				152
hrg	2	DRSC37569	DRSC31960			1.40684	-0.151961				76
hyd	2	DRSC38400	DRSC34921			-1.01436	-0.35301				36
ico	2	DRSC42722	DRSC02758			-1.38433	1.33524				7
Ime4	2	DRSC27423	DRSC15921			-0.205359	0.870556				17
Imp	2	DRSC35798	DRSC20255			-0.2667	0.110779				59
Inr-a	2	DRSC34272	DRSC23350			1.70711	0.577064				16
Int6	2	DRSC31327	DRSC11199			0.365697	0.792032				375
Irp-1A	2	DRSC42649	DRSC16719			-0.314339	-0.337002				27
Irp-1B	2	DRSC24261	DRSC16720			-0.821056	1.13379				21
kz	2	DRSC35807	DRSC18786			0.385137	0.661603				9
l(1)G0004	2	DRSC42650	DRSC20486			0.0132635	-0.605482				59
l(2)35Bd	2	DRSC42639	DRSC03558			-0.61488	0.530475				15
l(3)07882	2	DRSC42642	DRSC15882			-0.116003	0.877105				7
La	2	DRSC37580	DRSC03358			-0.298698	-0.0492494				140
lark	2	DRSC32144	DRSC25108			-0.217196	-0.964151				47
larp	2	DRSC34672	DRSC28325			-1.18403	-0.346707				85
Larp7	2	DRSC35881	DRSC27687			0.680416	-0.739421				9
ligatin	2	DRSC42710	DRSC13916			0.348703	0.817978				50
Lon	2	DRSC41205	DRSC26015			-1.1542	-0.599151				22
loqs	2	DRSC42666	DRSC02997			-0.050834	0.0750247				8
lost	2	DRSC34368	DRSC34034			-0.313123	-0.146087				342
LS2	2	DRSC42012	DRSC04340			-0.0833147	-0.0229318				0
LSm3	2	DRSC42711	DRSC15920			0.0346138	0.232752				111
mago	2	DRSC31313	DRSC04703			0.516765	-0.0797079				112
MAN1	2	DRSC42681	DRSC04342			-0.665907	0.273462				25
mask	2	DRSC32492	DRSC25063			0.721896	1.35752				22
Mat89Ba	2	DRSC29166	DRSC14540			-0.524767	-0.410101				8
me31B	2	DRSC38084	DRSC03569			0.883177	0.450583				117
Mkp,CG34140	2	DRSC26000	DRSC08585			-0.545494	0.857435				31,34
mle	2	DRSC37605	DRSC04921			-0.336161	-0.891705				29
mod	2	DRSC42218	DRSC28409			-0.105271	0.197825				142
mof	2	DRSC32503	DRSC24125			-0.983097	-0.244337				13
mRpL49	2	DRSC42017	DRSC19908			0.985506	-0.390967				31
msl-3	2	DRSC35871	DRSC11371			0.290205	1.23805				9
Msp-300	2	DRSC40679	DRSC03370			0.376639	-0.536066				3
Mtr3	2	DRSC35875	DRSC26956			-0.109749	-0.257463				16
mub	2	DRSC29738	DRSC11896			0.322567	-1.11401				11
Nab2	2	DRSC35392	DRSC27135			-0.147578	0.0185747				14
NAT1	2	DRSC33055	DRSC30053			-0.834037	-1.61307				144
ncm	2	DRSC31773	DRSC29504			-0.267156	-1.05988				54
Nelf-A	2	DRSC34529	DRSC34528			-0.0850245	-1.39758				10
NELF-B	2	DRSC34513	DRSC17734			0.288342	0.0340412				18
Nelf-E	2	DRSC34575	DRSC10567			-0.695775	0.828278				8
Neos	2	DRSC35885	DRSC11235			-0.51066	0.05238				7
NHP2	2	DRSC24264	DRSC11229			-1.0397	0.0774624				54
NiPp1	2	DRSC41261	DRSC07307			-0.056493	-0.17102				10
nito	2	DRSC35891	DRSC05943			-0.637479	0.67551				22
Nmd3	2	DRSC42647	DRSC22834			-0.645061	0.773341				47
nonA	2	DRSC41353	DRSC27455			0.867492	-0.700006				18
nonA-l	2	DRSC25387	DRSC17017			0.874788	0.497049				11
Nop60B	2	DRSC38551	DRSC04627			0.0861436	-0.971697				94
nos	2	DRSC25268	DRSC17018			-0.775455	0.233199				0
nsr	2	DRSC22806	DRSC04427			1.0797	0.642535				0
Nsun2	2	DRSC28657	DRSC18662			-0.0382152	0.480441				213
Nufip	2	DRSC35900	DRSC10397			0.160238	0.0915056				5
nxf2	2	DRSC26721	DRSC10403			-0.242238	0.542883				19
orb	2	DRSC34287	DRSC34286			0.480587	-0.459962				0
orb2,CG43783	4	DRSC42724	DRSC10540	DRSC25697	DRSC10542	0.269513	-0.824502	0.29591	-0.0201371		1,13
pAbp	2	DRSC30807	DRSC07659			-0.312488	-0.591546				609
Pabp2	2	DRSC34289	DRSC07501			-0.498444	0.289026				63
papi	2	DRSC42659	DRSC00693			0.239875	0.456116				30
pasha	2	DRSC37985	DRSC27821			-0.540663	0.215888				14
pea	2	DRSC31799	DRSC29708			-0.197726	0.00249843				15
pelo	2	DRSC42643	DRSC03588			-0.0464186	1.31019				27
pen	2	DRSC41042	DRSC29638			0.288293	0.962287				115
Phax	2	DRSC42671	DRSC07066			0.60133	0.613306				10
pit	2	DRSC28254	DRSC22798			0.419053	0.799611				39
piwi	2	DRSC42382	DRSC03592			-0.290177	0.497382				1
Pof	2	DRSC35955	DRSC04405			0.381888	-0.107199				8
Prp18	2	DRSC31807	DRSC16802			-0.186207	-0.0969054				11
ps	2	DRSC29315	DRSC16388			0.51695	0.60798				24
Psi	2	DRSC34932	DRSC25220			1.52417	1.43795				8
pUf68	2	DRSC31973	DRSC25143			-1.0963	-1.92968				36
pum	2	DRSC35970	DRSC23430			0.533998	0.755006				25
qkr54B	2	DRSC24863	DRSC07670			-1.14346	0.232158				17
qkr58E-1	2	DRSC40911	DRSC23841			-0.0468083	0.711245				17
qkr58E-2	2	DRSC25296	DRSC04710			0.184082	-0.116447				96
qkr58E-3	2	DRSC42646	DRSC04711			-0.222074	-0.353621				56
r2d2	2	DRSC29562	DRSC03014			0.990411	0.950832				24
Rb97D	2	DRSC33093	DRSC33092			0.0307271	0.118547				75
Rbm13	2	DRSC33595	DRSC25416			0.172251	0.461418				129
Rbp1	2	DRSC42721	DRSC16817			0.104469	-0.389582				52
Rbp2	2	DRSC37291	DRSC20276			0.828256	0.082526				250
Rbp4	2	DRSC27818	DRSC16818			-0.17258	-0.155328				0
Rbp6	2	DRSC10073	DRSC10072			-0.0701194	-0.513535				0
Rbp9	2	DRSC33095	DRSC29834			-0.0418141	-1.0085				1
Ref1	2	DRSC22387	DRSC12497			0.453283	0.138045				145
Ref2	2	DRSC42665	DRSC02563			-0.847213	-0.0650795				0
rin	2	DRSC33099	DRSC22997			1.65604	1.30486				234
RluA-1	2	DRSC03060	DRSC02240			0.31193	-0.342504				0
RluA-2	2	DRSC42256	DRSC02939			0.752937	0.524645				8
Rm62	2	DRSC32538	DRSC25109			0.405006	-0.0186243				235
RNaseX25	2	DRSC42384	DRSC29835			-0.383372	0.776645				42
Rnp4F	2	DRSC26480	DRSC18706			-0.590044	-0.25997				27
RnpS1	2	DRSC42694	DRSC15154			0.215074	0.737264				69
Rox8	2	DRSC29536	DRSC16829			0.178263	0.828216				52
Rpb7	2	DRSC31810	DRSC16068			1.12578	0.868133				53
Rrp4	2	DRSC39222	DRSC04434			0.520898	-0.149276				23
Rrp40	2	DRSC42054	DRSC00074			0.580881	0.629861				16
Rrp42	2	DRSC42675	DRSC07161			0.369938	-0.276127				22
Rrp45	2	DRSC29319	DRSC20198			-1.01937	-0.582528				20
Rrp46	2	DRSC42696	DRSC15537			-0.798591	0.36369				12
Rsf1	2	DRSC27444	DRSC03423			0.28105	0.0347802				21
rump	2	DRSC42718	DRSC16480			0.854701	1.30209				83
Saf-B	2	DRSC28393	DRSC16167			-0.958841	-1.57679				33
Sas10	2	DRSC36001	DRSC18355			-0.437526	-0.201809				21
Sbp2	2	DRSC42715	DRSC10766			-0.392766	0.356689				8
sbr	2	DRSC33351	DRSC29803			-1.00766	-0.112858				25
SC35	2	DRSC39081	DRSC25427			0.563672	-0.257712				68
scaf6	2	DRSC34298	DRSC10075			0.267297	-0.189128				27
SF1	2	DRSC36012	DRSC16844			-0.0741476	0.511396				36
SF2	2	DRSC32605	DRSC16845			0.172558	0.596689				291
shep	2	DRSC34239	DRSC09771			0.946489	-0.913583				64
Ski6	2	DRSC36019	DRSC02491			0.681861	-0.0918433				16
Slbp	2	DRSC42709	DRSC16863			0.0312746	0.145721				73
Slu7	2	DRSC31779	DRSC23582			-0.269426	0.731565				41
sm	2	DRSC40491	DRSC07686			1.31578	-0.616579				2
SmB	2	DRSC31869	DRSC31868			0.35016	-0.384286				233
SmE	2	DRSC31785	DRSC02680			1.17381	0.176718				66
SmF	2	DRSC31802	DRSC25054			0.233701	-0.155664				82
smg	2	DRSC28033	DRSC11397			0.902008	-0.349335				10
SmG	2	DRSC35622	DRSC20207			0.605303	-0.333481				124
Smn	2	DRSC42688	DRSC10223			-0.902727	0.282243				99
snf	2	DRSC27854	DRSC18835			-1.16216	-0.688027				129
Snp,CG44249	2	DRSC42717	DRSC04524			0.259667	0.408516				19,7
snRNP-U1-C	2	DRSC30973	DRSC15804			0.0904189	0.0915752				55
Spargel	2	DRSC34830	DRSC29561			0.394223	1.12986				14
spen	2	DRSC34302	DRSC34301			0.327928	-0.507661				19
spoon	2	DRSC24520	DRSC18299			-0.696186	0.12777				43
Spt6	2	DRSC37652	DRSC31075			1.33021	1.79944				35
Spx	2	DRSC31760	DRSC23542			-1.01467	-1.9871				23
sqd	2	DRSC32626	DRSC29779			-0.225228	-0.976776				369
Srp14	2	DRSC42702	DRSC15797			0.842751	0.672642				23
Srp19	2	DRSC24706	DRSC11288			-0.195283	1.23256				31
Srp54	2	DRSC32627	DRSC03442			-0.495057	-0.686765				59
Srp54k	2	DRSC42223	DRSC41411			1.17266	-0.208482				84
Srp72	2	DRSC40391	DRSC28338			0.0327312	1.09143				34
Srp9	2	DRSC40955	DRSC10973			-0.266513	-0.105616				54
Ssrp	2	DRSC33199	DRSC29959			0.712525	1.01182				152
ssx	2	DRSC38980	DRSC23454			0.156174	-0.90636				86
stau	2	DRSC34478	DRSC07698			1.6334	0.343456				13
stc	2	DRSC40850	DRSC03620			-0.70982	-0.463986				33
su(f)	2	DRSC40823	DRSC36373			0.96773	1.34795				25
Su(var)205	2	DRSC37257	DRSC03446			0.84804	0.584921				270
su(w[a])	2	DRSC29287	DRSC18840			-0.969415	0.459889				59
swa	2	DRSC25555	DRSC18842			-1.34225	-0.012613				1
Sxl	2	DRSC28896	DRSC21490			0.66955	-0.672115				2
synj	2	DRSC36874	DRSC04526			-0.812169	-0.0877707				40
Syp	2	DRSC34987	DRSC29126			0.0126225	-0.536743				12
TBPH	2	DRSC28032	DRSC04660			0.405582	0.153496				22
TH1	2	DRSC34601	DRSC20289			-0.165821	1.39275				62
Tis11	2	DRSC34943	DRSC23110			1.1591	-0.343782				81
Top2	2	DRSC40691	DRSC03459			0.738049	-0.424261				47
tra2	2	DRSC29704	DRSC07708			-0.480532	-0.347556				23
Trip1	2	DRSC32225	DRSC32224			0.200354	0.901217				126
tsu	2	DRSC31985	DRSC07265			0.405986	-0.616569				210
U2A	2	DRSC31826	DRSC28070			0.763069	-1.05292				74
U2af38	2	DRSC28068	DRSC00796			-0.320619	-0.787901				54
U2af50	2	DRSC37266	DRSC20297			-0.608477	-0.58945				102
U3-55K	2	DRSC40959	DRSC29090			0.429187	-0.0868448				20
U4-U6-60K	2	DRSC42502	DRSC10624			-1.03344	-0.0653261				23
Ude	2	DRSC42704	DRSC15324			-0.119674	0.0306937				24
Unr	2	DRSC39356	DRSC26920			0.49561	-0.551467				66
Upf2	2	DRSC32648	DRSC27785			0.63878	0.504844				12
vas	2	DRSC40771	DRSC22007			0.058259	0.4477				0
vig	2	DRSC21672	DRSC03631			0.698754	0.558242				48
Vps36	2	DRSC37364	DRSC09785			-0.010502	0.361719				21
WDR79	2	DRSC34900	DRSC03159			-0.162519	-0.807996				9
wibg	2	DRSC40394	DRSC23017			0.509555	-1.25276				13
wisp	2	DRSC25917	DRSC23092			0.620379	0.248156				0
x16	2	DRSC23865	DRSC00960			-0.750245	0.175159				61
xmas-2	2	DRSC36378	DRSC22178			-0.705812	-0.35746				7
yps	2	DRSC40408	DRSC25035			0.0102735	-1.06697				104
YT521-B	2	DRSC42651	DRSC08141			-0.791442	0.771449				127
ytr	2	DRSC40926	DRSC25408			0.436189	-0.964532				128
Zn72D	2	DRSC39229	DRSC11318			-0.56601	-0.264992				24
